# Supplementary material for: Assessing Functional Conservation Amongst FT- and TFL1-like Genes in Globe Artichoke
Source: Plants (Basel). 2025 Apr 30;14(9):1364. doi: 10.3390/plants14091364 (PMC12073138; doi:10.3390/plants14091364)
Supplement: Supplementary file 1 [file plants-14-01364-s001.zip]

Archive with 1 entries (1 files):
- plants-3539814-supplementary.pdf
